# Supplementary material for: Global Species Diversity Patterns of Polypodiaceae Under Future Climate Changes
Source: Plants (Basel). 2025 Feb 26;14(5):711. doi: 10.3390/plants14050711 (PMC11902136; doi:10.3390/plants14050711)
Supplement: Supplementary file 1 [file plants-14-00711-s001.zip]

Archive with 1 entries (1 files):
- plants-3457869-supplementary.pdf
